# Supplementary material for: Biological studies on exogenous NO stress to improve the quality of Radix Scutellariae herbs
Source: PLoS One. 2025 Dec 31;20(12):e0339961. doi: 10.1371/journal.pone.0339961 (PMC12755762; doi:10.1371/journal.pone.0339961)
Supplement: S1 File — (ZIP) [file pone.0339961.s001.zip]

Archive with 4 entries (3 files):
- original data of the experiments/
- original data of the experiments/Raw Data 1.xlsx
- original data of the experiments/Raw Data 2.xlsx
- original data of the experiments/Raw Data 3.xlsx
