# Supplementary material for: Biological studies on exogenous NO stress to improve the quality of Radix Scutellariae herbs
Source: PLoS One. 2025 Dec 31;20(12):e0339961. doi: 10.1371/journal.pone.0339961 (PMC12755762; doi:10.1371/journal.pone.0339961)
Supplement: S1 File — (ZIP) [file pone.0339961.s001.zip › original data of the experiments/Raw Data 1.xlsx]

## Sheet: Sheet1
The data presented in this table pertains to the determination results of plant secondary metabolites and related biochemical indices. It includes the original values corresponding to the means, standard deviations, and other measurement indicators mentioned in the article, as well as the values used for graphing and the data points applied for data analysis.
Baicalin												mean					SD					mean ± SD
treatment days	CK(0.0mmol/L)			7.5mmol/L			20mmol/L				treatment days	CK(0.0mmol/L)	7.5mmol/L	20mmol/L		treatment days	CK(0.0mmol/L)	7.5mmol/L	20mmol/L		treatment days	CK(0.0mmol/L)	7.5mmol/L	20mmol/L
0	47.9757	49.4833	49.6728	47.9757	49.4833	49.6728	47.9757	49.4833	49.6728		0	49.0439	49.0439	49.0439		0	0.929967	0.929967	0.929967		0	49.0±0.9	49.0±0.9	49.0±0.9
1	50.1764	48.9348	50.2067	43.5865	45.0496	44.9114	49.6312	50.1221	49.0447		1	49.7726	44.5158	49.5993		1	0.72571	0.807761	0.539445		1	49.8±0.7	44.5±0.8##**	49.6±0.5
2	48.7874	48.1349	49.0997	49.0758	48.7095	48.218	47.8334	47.1141	47.2644		2	48.674	48.6678	47.404		2	0.492276	0.430415	0.379373		2	48.7±0.5	48.7±0.4	47.4±0.4#*
3	47.748	47.1509	48.1391	47.8314	48.0323	47.549	47.4675	47.2772	47.3011		3	47.6793	47.8042	47.3486		3	0.49768	0.242768	0.103661		3	47.7±0.5	47.8±0.2	47.3±0.1*
4	51.0226	49.8141	49.6328	48.5962	49.2565	49.3292	40.6627	39.8645	41.2015		4	50.1565	49.0606	40.5762		4	0.755498	0.403801	0.672707		4	50.2±0.8	49.1±0.4	40.6±0.7##**
5	47.7323	45.6262	47.374	47.6141	46.3425	46.4409	46.9169	46.5167	45.9761		5	46.9108	46.7992	46.4699		5	1.12689	0.707466	0.472153		5	46.9±1.1	46.8±0.7*	46.5±0.5*
6	47.1723	47.4927	47.3508	47.4919	47.1541	48.5017	40.7122	41.4792	41.494		6	47.3386	47.7159	41.2285		6	0.160505	0.701198	0.447141		6	47.3±0.2*	47.7±0.7	41.2±0.4##**
Wogonoside												mean					SD					mean ± SD
treatment days	CK(0.0mmol/L)			7.5mmol/L			20mmol/L				treatment days	CK(0.0mmol/L)	7.5mmol/L	20mmol/L		treatment days	CK(0.0mmol/L)	7.5mmol/L	20mmol/L		treatment days	CK(0.0mmol/L)	7.5mmol/L	20mmol/L
0	17.445	17.2613	17.606	17.445	17.2613	17.606	17.445	17.2613	17.606		0	17.4	17.4	17.4		0	0.172443	0.172443	0.172443		0	17.4±0.2	17.4±0.2	17.4±0.2
1	17.5522	17.3176	17.4999	14.566	14.3939	14.3371	16.9263	17.21	17.7266		1	17.4566	14.4323	17.2876		1	0.123137	0.119194	0.405752		1	17.5±0.1	14.4±0.1##**	17.3±0.4
2	16.3405	17.9188	17.5146	18.1434	17.6976	18.7761	15.5357	15.6383	16.6766		2	17.2579	18.2057	15.9502		2	0.819873	0.541948	0.63117		2	17.3±0.8	18.2±0.5	16.0±0.6*
3	17.6275	15.1485	16.8616	15.4036	15.6583	15.9664	17.9503	18.1827	17.3014		3	16.5459	15.6761	17.8115		3	1.2693	0.28179	0.456772		3	16.5±1.3	15.7±0.3**	17.8±0.5
4	16.1869	16.575	15.9564	15.7825	15.5404	15.3422	14.969	14.1718	14.8999		4	16.2395	15.555	14.6802		4	0.312595	0.220515	0.441636		4	16.2±0.3**	15.6±0.2#**	14.7±0.4##**
5	16.1973	15.4251	15.8015	17.079	16.2892	16.4758	17.7548	17.7086	16.9633		5	15.808	16.6147	17.4756		5	0.386116	0.412783	0.444246		5	15.8±0.4**	16.6±0.4*	17.5±0.4##
6	15.6111	17.1631	16.9074	18.6279	18.9486	17.8346	15.226	15.0998	16.0141		6	16.5605	18.4704	15.4466		6	0.832142	0.57347	0.495471		6	16.6±0.8	18.5±0.6#*	15.4±0.5**
Baicalein												mean					SD					mean ± SD
treatment days	CK(0.0mmol/L)			7.5mmol/L			20mmol/L				treatment days	CK(0.0mmol/L)	7.5mmol/L	20mmol/L		treatment days	CK(0.0mmol/L)	7.5mmol/L	20mmol/L		treatment days	CK(0.0mmol/L)	7.5mmol/L	20mmol/L
0	0.851995	0.858007	0.861221	0.851995	0.858007	0.861221	0.851995	0.858007	0.861221		0	0.857074	0.857074	0.857074		0	0.00468329	0.00468329	0.00468329		0	0.86±0.00	0.86±0.00	0.86±0.00
1	1.40572	1.37756	1.39038	1.4603	1.60334	1.56085	0.891988	0.893218	0.87388		1	1.39122	1.5415	0.886362		1	0.0141024	0.0734574	0.0108272		1	1.39±0.01**	1.54±0.07#**	0.89±0.01##*
2	0.713783	0.71221	0.757029	1.66266	1.62639	1.65924	5.89154	5.88725	6.14524		2	0.727674	1.64943	5.97468		2	0.0254347	0.02003	0.147725		2	0.73±0.03**	1.65±0.02##**	5.97±0.15##**
3	1.66819	1.36532	1.57576	1.13779	1.18584	1.19028	2.96187	2.95249	2.96624		3	1.53642	1.1713	2.9602		3	0.155221	0.0291073	0.00702814		3	1.54±0.16**	1.17±0.03#**	2.96±0.01##**
4	0.821231	0.827695	0.792273	1.20474	1.22673	1.2201	7.8397	7.88416	7.3332		4	0.813733	1.21719	7.68569		4	0.0188637	0.0112778	0.30607		4	0.81±0.02*	1.22±0.01##**	7.69±0.31##**
5	0.907907	0.89403	0.961765	1.16696	1.16407	1.17238	7.47034	7.50147	7.41565		5	0.921234	1.1678	7.46249		5	0.0357803	0.00422081	0.0434461		5	0.92±0.04*	1.17±0.00##**	7.46±0.04##**
6	0.9669	0.966889	0.945032	0.734305	0.753512	0.708943	14.7542	14.1903	14.8491		6	0.959607	0.732253	14.5979		6	0.0126221	0.0223549	0.356117		6	0.96±0.01**	0.73±0.02##**	14.60±0.36##**
Wogonin												mean					SD					mean ± SD
treatment days	CK(0.0mmol/L)			7.5mmol/L			20mmol/L				treatment days	CK(0.0mmol/L)	7.5mmol/L	20mmol/L		treatment days	CK(0.0mmol/L)	7.5mmol/L	20mmol/L		treatment days	CK(0.0mmol/L)	7.5mmol/L	20mmol/L
0	0.275197	0.273328	0.273676	0.275197	0.273328	0.273676	0.275197	0.273328	0.273676		0	0.274067	0.274067	0.274067		0	0.00099428	0.00099428	0.00099428		0	0.274±0.001	0.274±0.001	0.274±0.001
1	0.461436	0.454884	0.457611	0.510832	0.548719	0.537002	0.350749	0.351954	0.349336		1	0.457977	0.532184	0.35068		1	0.00329094	0.0193978	0.00131024		1	0.458±0.003**	0.532±0.019##**	0.351±0.001##**
2	0.280097	0.282795	0.295029	0.531356	0.519162	0.529164	1.76356	1.75092	1.82537		2	0.285974	0.526561	1.77995		2	0.00795736	0.00650032	0.0398381		2	0.286±0.008	0.527±0.007##**	1.780±0.040##**
3	0.553687	0.544742	0.531966	0.36012	0.37217	0.372881	0.827634	0.823021	0.834179		3	0.543465	0.36839	0.828278		3	0.0109167	0.00717136	0.0056068		3	0.543±0.011**	0.368±0.007##**	0.828±0.006##**
4	0.36654	0.365352	0.351923	0.523479	0.531764	0.528656	2.84674	2.71234	2.62362		4	0.361272	0.527966	2.72756		4	0.00811822	0.00418505	0.112338		4	0.361±0.008**	0.528±0.004##**	2.728±0.112##**
5	0.361101	0.357762	0.380132	0.458304	0.454779	0.459676	1.7598	1.75525	1.76053		5	0.366332	0.457586	1.75852		5	0.0120675	0.00252579	0.00285969		5	0.366±0.012**	0.458±0.003##**	1.759±0.003##**
6	0.397363	0.39717	0.385824	0.384052	0.389326	0.370026	3.75159	3.63347	3.76498		6	0.393452	0.381135	3.71668		6	0.00660681	0.00997544	0.0723741		6	0.393±0.007**	0.381±0.010**	3.717±0.072##**
1,3-DPG												mean					SD					mean ± SD
treatment days	CK(0.0mmol/L)			7.5mmol/L			20mmol/L				treatment days	CK(0.0mmol/L)	7.5mmol/L	20mmol/L		treatment days	CK(0.0mmol/L)	7.5mmol/L	20mmol/L		treatment days	CK(0.0mmol/L)	7.5mmol/L	20mmol/L
0	47.5	43.8	50.6	47.5	43.8	50.6	47.5	43.8	50.6		0	47.3	47.3	47.3		0	3.40441	3.40441	3.40441		0	47.3±3.4	47.3±3.4	47.3±3.4
1	55.6	54.7	62.5	51.1	45.2	53.4	67	77.5	70.2		1	57.6	49.9	71.5667		1	4.26732	4.22966	5.38176		1	57.6±4.3*	49.9±4.2	71.6±5.4#**
2	64.3	65.6	62.5	79.7	72.9	85.6	93.8	88.4	99.3		2	64.1333	79.4	93.8333		2	1.55671	6.35531	5.45008		2	64.1±1.6**	79.4±6.4#**	93.8±5.5##**
3	59.3	63.4	55.2	87	92	82	101.5	97.5	106.1		3	59.3	87	101.7		3	4.1	5	4.30349		3	59.3±4.1*	87.0±5.0##**	101.7±4.3##**
4	72.5	77.5	67	93.8	90.2	97.9	113.4	105.6	120.2		4	72.3333	93.9667	113.067		4	5.25198	3.8527	7.30571		4	72.3±5.3**	94.0±3.9##**	113.1±7.3##**
5	61.5	71.1	52	88.4	84.3	92.9	95.2	89.3	100.2		5	61.5333	88.5333	94.9		5	9.55004	4.30155	5.45619		5	61.5±9.6	88.5±4.3#**	94.9±5.5##**
6	71.5	66.5	77	79.7	85.2	81.5	79.3	85.6	72.9		6	71.6667	82.1333	79.2667		6	5.25198	2.80416	6.35007		6	71.7±5.3**	82.1±2.8#**	79.3±6.4**
PAL												mean					SD					mean ± SD
treatment days	CK(0.0mmol/L)			7.5mmol/L			20mmol/L				treatment days	CK(0.0mmol/L)	7.5mmol/L	20mmol/L		treatment days	CK(0.0mmol/L)	7.5mmol/L	20mmol/L		treatment days	CK(0.0mmol/L)	7.5mmol/L	20mmol/L
0	77.3	78.3	73.7	77.3	78.3	73.7	77.3	78.3	73.7		0	76.4333	76.4333	76.4333		0	2.41937	2.41937	2.41937		0	76.4±2.4	76.4±2.4	76.4±2.4
1	77	80	86.7	90	83.3	73.3	97.3	106.7	100		1	81.2333	82.2	101.333		1	4.96622	8.40417	4.83977		1	81.2±5.0	82.2±8.4	101.3±4.8##**
2	81.7	74	84.3	102.3	109	96.3	117.3	111.7	119		2	80	102.533	116		2	5.3563	6.35321	3.81969		2	80.0±5.4	102.5±6.4##**	116.0±3.8##**
3	77.6667	85	92.3333	129	115.667	112.667	128	119	131.3		3	85	119.111	126.1		3	7.3	8.6944	6.36632		3	85.0±7.3**	119.1±8.7##**	126.1±6.4##**
4	92	89.7	95.7	105	108.3	101	123.7	138.3	127.7		4	92.4667	104.767	129.9		4	3.0271	3.65559	7.54453		4	92.5±3.0**	104.8±3.7#**	129.9±7.5##**
5	78.3	85.3	71.3	92.3	95	90.7	100.7	107.7	97		5	78.3	92.6667	101.8		5	7	2.17332	5.43415		5	78.3±7.0	92.7±2.2#**	101.8±5.4#**
6	77	76.3	73.7	86	79.3	89.3	96	105	93.7		6	75.6667	78.6667	79.6667		6	1.73877	6.48254	6.15819		6	75.7±1.7	78.7±6.5#	79.7±6.2##**
POD												mean					SD					mean ± SD
treatment days	CK(0.0mmol/L)			7.5mmol/L			20mmol/L				treatment days	CK(0.0mmol/L)	7.5mmol/L	20mmol/L		treatment days	CK(0.0mmol/L)	7.5mmol/L	20mmol/L		treatment days	CK(0.0mmol/L)	7.5mmol/L	20mmol/L
0	384.444	368.889	402.222	384.444	368.889	402.222	384.444	368.889	402.222		0	385.185	385.185	385.185		0	16.679	16.679	16.679		0	385.2±16.7	385.2±16.7	385.2±16.7
1	415.556	395.556	373.333	395.556	433.333	473.333	520	491.111	462.222		1	394.815	434.074	491.111		1	21.1209	38.8942	28.8889		1	394.8±21.1	434.1±38.9	491.1±28.9##**
2	384.444	395.556	404.444	582.222	573.333	526.667	455.556	502.222	528.889		2	394.815	560.741	495.556		2	10.0206	29.8418	37.1184		2	394.8±10.0	560.7±29.8##**	495.6±37.1#**
3	271.111	373.333	331.111	715.556	728.889	742.222	562.222	520	526.667		3	325.185	728.889	536.296		3	51.3681	13.3333	22.6986		3	325.2±51.4	728.9±13.3##**	536.3±22.7##**
4	451.111	431.111	404.444	740	768.889	777.778	586.667	604.444	651.111		4	428.889	762.222	614.074		4	23.4126	19.7515	33.2839		4	428.9±23.4	762.2±19.8##**	614.1±33.3##**
5	440	395.556	413.333	555.556	562.222	586.667	508.889	511.111	528.889		5	416.296	568.148	516.296		5	22.3699	16.3803	10.962		5	416.3±22.4	568.1±16.4##**	516.3±11.0##**
6	408.889	420	433.333	493.333	504.444	480	426.667	413.333	386.667		6	420.741	492.593	408.889		6	12.239	12.239	20.367		6	420.7±12.2*	492.6±12.2##**	408.9±20.4
SOD												mean					SD					mean ± SD
treatment days	CK(0.0mmol/L)			7.5mmol/L			20mmol/L				treatment days	CK(0.0mmol/L)	7.5mmol/L	20mmol/L		treatment days	CK(0.0mmol/L)	7.5mmol/L	20mmol/L		treatment days	CK(0.0mmol/L)	7.5mmol/L	20mmol/L
0	359.5	386.3	355	359.5	386.3	355	359.5	386.3	355		0	366.933	366.933	366.933		0	16.9223	16.9223	16.9223		0	366.9±16.9	366.9±16.9	366.9±16.9
1	413.1	435.4	399.7	439.9	422	471.2	506.9	498	489		1	416.067	444.367	497.967		1	18.0339	24.9023	8.95005		1	416.1±18.0*	444.4±24.9*	498.0±9.0##**
2	466.7	493.5	462.2	609.6	587.3	560.5	654.3	694.5	712.3		2	474.133	585.8	687.033		2	16.9223	24.5843	29.7122		2	474.1±16.9**	585.8±24.6##**	687.0±29.7##**
3	364	355	377.4	533.7	564.9	529.2	457.8	439.9	484.6		3	365.467	542.6	460.767		3	11.2718	19.443	22.4972		3	365.5±11.3	542.6±19.4##**	460.8±22.5##**
4	364	341.6	328.2	462.2	417.6	444.4	399.7	404.2	408.6		4	344.6	441.4	404.167		4	18.0876	22.4508	4.45009		4	344.6±18.1	441.4±22.5##*	404.2±4.5##*
5	408.6	417.6	399.7	386.3	355	359.5	323.8	337.2	350.6		5	408.633	366.933	337.2		5	8.95005	16.9223	13.4		5	408.6±9.0*	366.9±16.9#	337.2±13.4##
6	422	390.8	404.2	453.3	435.4	480.1	328.2	310.4	305.9		6	405.667	456.267	314.833		6	15.6516	22.4972	11.7925		6	405.7±15.7*	456.3±22.5#**	314.8±11.8##*
CAT												mean					SD					mean ± SD
treatment days	CK(0.0mmol/L)			7.5mmol/L			20mmol/L				treatment days	CK(0.0mmol/L)	7.5mmol/L	20mmol/L		treatment days	CK(0.0mmol/L)	7.5mmol/L	20mmol/L		treatment days	CK(0.0mmol/L)	7.5mmol/L	20mmol/L
0	3.27	3.07	3.15	3.27	3.07	3.15	3.27	3.07	3.15		0	3.16333	3.16333	3.16333		0	0.100664	0.100664	0.100664		0	3.16±0.10	3.16±0.10	3.16±0.10
1	3.57	3.45	3.33	3.12	3.22	3.01	2.85	2.99	2.71		1	3.45	3.11667	2.85		1	0.12	0.10504	0.14		1	3.45±0.12*	3.12±0.11#	2.85±0.14##*
2	3.4	3.5	3.14	3.48	3.61	3.35	3.42	3.49	3.34		2	3.34667	3.48	3.41667		2	0.185831	0.13	0.0750555		2	3.35±0.19	3.48±0.13*	3.42±0.08*
3	3.39	3.53	3.27	6.06	6.36	6.13	4.66	4.77	4.54		3	3.39667	6.18333	4.65667		3	0.130128	0.15695	0.115036		3	3.40±0.13	6.18±0.16##**	4.66±0.12##**
4	3.16	3.07	2.98	3.6	3.76	3.48	3.24	3.16	3.08		4	3.07	3.61333	3.16		4	0.09	0.140475	0.08		4	3.07±0.09	3.61±0.14##*	3.16±0.08
5	3.34	3.21	3.28	3.44	3.54	3.35	2.7	2.61	2.51		5	3.27667	3.44333	2.60667		5	0.0650641	0.0950438	0.0950438		5	3.28±0.07	3.44±0.10*	2.61±0.10##**
6	3.17	3.29	3.42	3.05	2.96	3.16	2.87	2.99	2.73		6	3.29333	3.05667	2.86333		6	0.125033	0.100167	0.130128		6	3.29±0.13	3.06±0.10	2.86±0.13#*
H2O2												mean					SD					mean ± SD
treatment days	CK(0.0mmol/L)			7.5mmol/L			20mmol/L				treatment days	CK(0.0mmol/L)	7.5mmol/L	20mmol/L		treatment days	CK(0.0mmol/L)	7.5mmol/L	20mmol/L		treatment days	CK(0.0mmol/L)	7.5mmol/L	20mmol/L
0	3.32	3.04	3.54	3.32	3.04	3.54	3.32	3.04	3.54		0	3.3	3.3	3.3		0	0.250599	0.250599	0.250599		0	3.30±0.25	3.30±0.25	3.30±0.25
1	3.18	3.04	3.28	3.52	3.4	3.65	3.67	3.48	3.8		1	3.16667	3.52333	3.65		1	0.120554	0.125033	0.160935		1	3.17±0.12	3.52±0.13#	3.65±0.16#
2	3.3	3.1	3.46	3.88	3.75	4.05	5.21	5.04	5.34		2	3.28667	3.89333	5.19667		2	0.18037	0.150444	0.150444		2	3.29±0.18	3.89±0.15#*	5.20±0.15##**
3	3.6	3.51	3.74	5.71	5.5	5.87	7.28	7.87	8.07		3	3.61667	5.69333	7.74		3	0.115902	0.185562	0.410731		3	3.62±0.12	5.69±0.19##**	7.74±0.41##**
4	3.35	3.25	3.45	4.56	4.37	4.66	4.15	4	4.25		4	3.35	4.53	4.13333		4	0.1	0.147309	0.125831		4	3.35±0.10	4.53±0.15##**	4.13±0.13##**
5	3.6	3.55	3.68	3.98	3.85	4.07	3.83	3.74	3.96		5	3.61	3.96667	3.84333		5	0.0655744	0.110604	0.110604		5	3.61±0.07	3.97±0.11##*	3.84±0.11#*
6	3.97	4.07	3.82	3.63	3.53	3.78	3.81	3.65	3.98		6	3.95333	3.64667	3.81333		6	0.125831	0.125831	0.165025		6	3.95±0.13*	3.65±0.13#	3.81±0.17*
O2.-												mean					SD					mean ± SD
treatment days	CK(0.0mmol/L)			7.5mmol/L			20mmol/L				treatment days	CK(0.0mmol/L)	7.5mmol/L	20mmol/L		treatment days	CK(0.0mmol/L)	7.5mmol/L	20mmol/L		treatment days	CK(0.0mmol/L)	7.5mmol/L	20mmol/L
0	0.440692	0.427345	0.451815	0.440692	0.427345	0.451815	0.440692	0.427345	0.451815		0	0.439951	0.439951	0.439951		0	0.0122518	0.0122518	0.0122518		0	0.440±0.012	0.440±0.012	0.440±0.012
1	0.487409	0.465163	0.505206	0.585291	0.576393	0.596414	0.683173	0.667601	0.696521		1	0.485926	0.586033	0.682432		1	0.0200627	0.0100311	0.0144742		1	0.486±0.020*	0.586±0.010##**	0.682±0.014##**
2	0.494083	0.48296	0.509655	0.752136	0.734339	0.769932	0.856692	0.834446	0.883387		2	0.495566	0.752136	0.858175		2	0.0134091	0.0177965	0.0245042		2	0.496±0.013**	0.752±0.018##**	0.858±0.025##**
3	0.518553	0.500756	0.538574	0.583066	0.614211	0.638681	0.70097	0.712093	0.694296		3	0.519294	0.611986	0.702453		3	0.0189199	0.0278742	0.0089907		3	0.519±0.019**	0.612±0.028##**	0.702±0.009##**
4	0.545248	0.574168	0.516329	0.576393	0.558596	0.596414	0.611986	0.64758	0.578617		4	0.545248	0.577134	0.612728		4	0.0289195	0.0189199	0.0344875		4	0.545±0.029**	0.577±0.019**	0.613±0.034**
5	0.467387	0.525227	0.583066	0.56527	0.547473	0.585291	0.598639	0.571943	0.611986		5	0.525227	0.566011	0.594189		5	0.0578395	0.0189199	0.020389		5	0.525±0.058**	0.566±0.019#**	0.594±0.020##**
6	0.551922	0.571943	0.538574	0.545248	0.531901	0.56082	0.496307	0.520778	0.469612		6	0.554146	0.54599	0.495566		6	0.0167953	0.0144738	0.0255911		6	0.554±0.017**	0.546±0.014**	0.496±0.026#*
MDA												mean					SD					mean ± SD
treatment days	CK(0.0mmol/L)			7.5mmol/L			20mmol/L				treatment days	CK(0.0mmol/L)	7.5mmol/L	20mmol/L		treatment days	CK(0.0mmol/L)	7.5mmol/L	20mmol/L		treatment days	CK(0.0mmol/L)	7.5mmol/L	20mmol/L
0	3.21	3.32	3.12	3.21	3.32	3.12	3.21	3.32	3.12		0	3.21667	3.21667	3.21667		0	0.100167	0.100167	0.100167		0	3.22±0.10	3.22±0.10	3.22±0.10
1	4.49	4.79	4.29	5.34	5.29	5.43	6.84	7.04	6.59		1	4.52333	5.35333	6.82333		1	0.251661	0.070946	0.225462		1	4.52±0.25**	5.35±0.07##**	6.82±0.23##**
2	4.98	4.86	5.13	5.93	5.8	6.05	8.95	8.68	9.21		2	4.99	5.92667	8.94667		2	0.135277	0.125033	0.265016		2	4.99±0.14**	5.93±0.13##**	8.95±0.27##**
3	5.58	5.42	5.74	6.95	6.75	7.15	9.2	9.42	8.95		3	5.58	6.95	9.19		3	0.16	0.2	0.23516		3	5.58±0.16**	6.95±0.20##**	9.19±0.24##**
4	5.74	5.92	5.55	7.79	7.51	7.96	10.01	9.74	10.35		4	5.73667	7.75333	10.0333		4	0.185023	0.22723	0.305669		4	5.74±0.19**	7.75±0.23##**	10.03±0.31##**
5	5.96	5.77	6.1	7.1	6.88	7.36	8.82	8.95	8.7		5	5.94333	7.11333	8.82333		5	0.16563	0.240278	0.125033		5	5.94±0.17**	7.11±0.24##**	8.82±0.13##**
6	6.44	6.18	6.7	7.59	7.32	7.78	8.16	8.34	7.87		6	6.44	7.56333	8.12333		6	0.26	0.231157	0.237136		6	6.44±0.26**	7.56±0.23##**	8.12±0.24##**
NO												mean					SD					mean ± SD
treatment days	CK(0.0mmol/L)			7.5mmol/L			20mmol/L				treatment days	CK(0.0mmol/L)	7.5mmol/L	20mmol/L		treatment days	CK(0.0mmol/L)	7.5mmol/L	20mmol/L		treatment days	CK(0.0mmol/L)	7.5mmol/L	20mmol/L
0	39.62	38.31	40.64	39.62	38.31	40.64	39.62	38.31	40.64		0	39.5233	39.5233	39.5233		0	1.168	1.168	1.168		0	39.5±1.2	39.5±1.2	39.5±1.2
1	35.39	36.56	34.23	36.71	33.5	39.77	40.64	37.43	39.91		1	35.3933	36.66	39.3267		1	1.165	3.1353	1.68263		1	35.4±1.2*	36.7±3.1	39.3±1.7#
2	39.48	38.45	36.12	42.828	44.4315	46.035	49.39	49.53	46.76		2	38.0167	44.43	48.56		2	1.7214	1.6	1.56042		2	38.0±1.7	44.4±1.6##**	48.6±1.6##**
3	39.33	37.43	36.85	46.33	49.53	42.97	64.4	65.71	62.36		3	37.87	46.2767	64.1567		3	1.29723	3.28033	1.6882		3	37.9±1.3	46.3±3.3#*	64.2±1.7##**
4	43.27	45.45	42.83	49.97	48.66	51.14	52.16	49.68	53.91		4	43.85	49.9233	51.9167		4	1.403	1.24066	2.12547		4	43.9±1.4*	49.9±1.2##**	51.9±2.1##**
5	38.89	37.73	40.06	59.15	58.72	60.32	43.27	40.93	45.6		5	38.8933	59.3967	43.2667		5	1.165	0.82803	2.335		5	38.9±1.2	59.4±0.8##**	43.3±2.3#
6	41.66	38.89	41.37	54.34	50.99	55.36	45.01	43.27	47.78		6	40.64	53.5633	45.3533		6	1.52247	2.28618	2.27452		6	40.6±1.5	53.6±2.3##**	45.4±2.3#*
