# Supplementary material for: Biological studies on exogenous NO stress to improve the quality of Radix Scutellariae herbs
Source: PLoS One. 2025 Dec 31;20(12):e0339961. doi: 10.1371/journal.pone.0339961 (PMC12755762; doi:10.1371/journal.pone.0339961)
Supplement: S1 File — (ZIP) [file pone.0339961.s001.zip › original data of the experiments/Raw Data 2.xlsx]

## Sheet: Sheet1
		Temperature difference (℃)
Blank Group										untreated Radix Scutellariae Group											Rectal Temperature Changes After Five Hours
Experimental Animal Identification Numbers	basal body temperature							Rectal temperature changes at 5 hours		Experimental Animal Identification Numbers	basal body temperature							Rectal temperature changes at 5 hours			Experimental Animal Identification Numbers	Blank Group	Model Group	untreated Radix Scutellariae Group	SNP-treated Radix Scutellariae Group
		0.5h	1h	2h	3h	4h	5h					0.5h	1h	2h	3h	4h	5h
1	37.13	37.23	37.03	36.97	37.09	37.01	37.03	0.1		1	37.28	37.4	37.68	37.81	37.97	38.73	39.03	1.75			1	0.1	1.9	1.75	1.32
2	37.11	37.27	37.01	36.96	37.14	36.94	36.9	0.21		2	37.17	37.42	37.66	37.76	38.01	38.61	39.11	1.94			2	0.21	1.58	1.94	1.14
3	37.44	37.64	37.34	37.41	37.56	37.34	37.21	0.23		3	37.09	37.62	37.88	37.97	38.17	38.64	38.94	1.85			3	0.23	1.43	1.85	1.05
4	37.63	37.73	37.54	37.46	37.61	37.43	37.26	0.37		4	37.66	37.69	37.69	37.73	38.06	38.24	38.81	1.15			4	0.37	1.52	1.15	1.35
5	37.09	37.26	37.02	37.09	37.28	37.04	36.94	0.15		5	37.54	37.21	37.66	37.86	38.15	38.8	38.8	1.26			5	0.15	2.03	1.26	1.61
6	37.51	37.41	37.52	37.37	37.51	37.41	37.35	0.16		6	37.25	37.58	37.93	38.05	38.21	38.19	38.28	1.03			6	0.16	1.92	1.03	0.79
7	37.64	37.54	37.55	37.34	37.49	37.61	37.34	0.3		7	37.19	37.44	37.81	37.81	38.51	38.95	39	1.81			7	0.3	2.07	1.81	1.45
8	37.56	37.46	37.55	37.34	37.51	37.42	37.36	0.2		8	37.38	37.66	37.59	37.75	37.67	38.19	38.51	1.13			8	0.2	2.4	1.13	1.24
9	37.19	37.22	37.13	36.93	37.26	37.13	36.97	0.22		9	37.51	37.67	37.81	37.78	38.25	38.72	38.62	1.11			9	0.22	2.3	1.11	1.05
10	37.54	37.64	37.48	37.08	37.56	37.43	37.31	0.23		10	36.92	37.59	37.6	37.79	37.89	38.43	39.03	2.11			10	0.23	1.6	2.11	1.88
mean	37.384	37.44	37.317	37.195	37.401	37.276	37.167	0.22		mean	37.299	37.528	37.731	37.831	38.089	38.55	38.813	1.514			mean	0.217	1.875	1.514	1.288
																					SD	0.0723948	0.317435	0.39177	0.295086
Model Group										SNP-treated Radix Scutellariae Group											mean±SD	0.22±0.07	1.88±0.32##	1.51±0.39*	1.29±0.30**
Experimental Animal Identification Numbers	basal body temperature							Rectal temperature changes at 5 hours		Experimental Animal Identification Numbers	basal body temperature							Rectal temperature changes at 5 hours			Inhibition rate of temperature elevation (%)	-	-	19.7	31.4
		0.5h	1h	2h	3h	4h	5h					0.5h	1h	2h	3h	4h	5h
1	36.98	37.42	37.71	37.92	38.19	38.79	38.88	1.9		1	37.59	37.41	37.42	37.68	37.83	38.61	38.91	1.32
2	37.21	37.52	37.67	37.82	37.98	38.66	38.79	1.58		2	37.14	37.43	37.54	37.66	37.74	38.51	38.28	1.14
3	37.51	37.82	37.96	38.09	38.23	38.89	38.94	1.43		3	37.21	37.62	37.82	37.88	37.97	37.97	38.26	1.05
4	37.56	37.79	37.69	37.69	38.18	38.78	39.08	1.52		4	37.51	37.69	37.77	37.69	37.73	38.39	38.86	1.35
5	37.14	37.21	37.66	37.73	38.33	39.07	39.17	2.03		5	37.14	37.19	37.21	37.66	37.88	37.86	38.75	1.61
6	37.41	37.78	37.98	38.01	38.3	38.89	39.33	1.92		6	37.47	37.6	37.79	37.93	38.05	38.05	38.26	0.79
7	37.05	37.54	37.81	37.89	38.62	39.01	39.12	2.07		7	37.13	37.44	37.55	37.81	37.86	38.71	38.58	1.45
8	37.39	37.66	37.59	37.71	38.32	38.76	39.79	2.4		8	37.45	37.68	37.66	37.56	37.75	37.75	38.69	1.24
9	37.15	37.63	37.82	38.03	38.71	38.98	39.45	2.3		9	37.22	37.65	37.65	37.81	37.77	38.28	38.27	1.05
10	37.27	37.64	37.69	37.94	38.22	38.75	38.87	1.6		10	37.01	37.59	37.62	37.6	37.78	38.69	38.89	1.88
mean	37.267	37.601	37.758	37.883	38.308	38.858	39.142	1.875		mean	37.287	37.53	37.603	37.728	37.836	38.282	38.575	1.288
Twisting times(n)
Experimental Animal Identification Numbers	Blank Group	Model Group	untreated Radix Scutellariae Group	SNP-treated Radix Scutellariae Group
1	-	27	21	17
2	-	28	20	12
3	-	34	18	15
4	-	36	21	16
5	-	26	15	15
6	-	23	21	19
7	-	30	19	12
8	-	25	16	15
9	-	23	24	16
10	-	30	21	17
mean	-	28.2	19.6	15.4
SD	-	4.36654	2.67499	2.17051
mean±SD	-	28.2±4.4##	19.6±2.7**	15.4±2.2**ΔΔ
Writhing inhibition rate (%)	-		30.5	45.4
Swollen tissue weight (mg)										Weight difference between left and right auricles
Experimental Animal Identification Numbers	Blank Group		Model Group		untreated Radix Scutellariae Group		SNP-treated Radix Scutellariae Group			Experimental Animal Identification Numbers	Blank Group	Model Group	untreated Radix Scutellariae Group	SNP-treated Radix Scutellariae Group
	left ear	right ear	left ear	right ear	left ear	right ear	left ear	right ear
1	13.64	13.76	14.14	18.71	13.79	17.51	13.86	15.89		1	-	4.57	3.72	2.03
2	13.75	13.73	13.87	18.8	13.75	17.59	13.69	16.46		2	-	4.93	3.84	2.77
3	13.96	14.01	13.96	18.61	14.28	17.61	14.29	16.34		3	-	4.65	3.33	2.05
4	14.23	14.36	14.05	17.93	14.27	17.68	14.32	16.94		4	-	3.88	3.41	2.62
5	14.26	14.08	14.33	18.42	14.09	17.64	13.81	15.43		5	-	4.09	3.55	1.62
6	13.96	13.73	14.28	18.68	13.96	17.34	13.94	16.32		6	-	4.4	3.38	2.38
7	14.29	14.2	14.31	19.14	13.71	17.11	14.31	17.12		7	-	4.83	3.4	2.81
8	14.25	13.68	13.8	18.65	14.26	17.83	14.21	16.17		8	-	4.85	3.57	1.96
9	13.97	13.71	13.59	18.61	13.76	17.86	14.13	16.66		9	-	5.02	4.1	2.53
10	14.21	14.25	14.03	17.99	14.31	17.84	13.84	16.51		10	-	3.96	3.53	2.67
mean	14.052	13.951	14.036	18.554	14.018	17.601	14.04	16.384		mean	-	4.518	3.583	2.344
										SD	-	0.416995	0.241479	0.404645
										mean±SD	-	4.52±0.42##	3.58±0.24**	2.34±0.40**ΔΔ
										Swelling inhibition rate (%)	-		20.7	48.1
	IL-6 content (pg/mL)
Experimental Animal Identification Numbers	Blank Group	Model Group	untreated Radix Scutellariae Group	SNP-treated Radix Scutellariae Group
1	84.1026	115.897	119.231	83.8462
2	81.7949	109.487	98.7179	88.2051
3	72.5641	106.154	107.436	82.8205
4	82.5641	126.923	102.564	98.4615
5	96.1538	110.513	100.769	94.8718
6	82.3077	106.923	91.0256	92.0513
7	70.5128	119.744	99.2308	85.3846
8	75.641	114.359	96.9231	80.5128
9	81.2821	84.359	83.8462	68.7179
10	73.5897	106.154	88.7179	80.5128
mean	80.0513	110.051	98.8462	85.5385
SD	7.45287	11.2157	9.99689	8.48111
mean±SD	80.1±7.5	110.1±11.2##	98.8±10.0*	85.5±8.5**ΔΔ
	TNF-α content (ng/L)
Experimental Animal Identification Numbers	Blank Group	Model Group	untreated Radix Scutellariae Group	SNP-treated Radix Scutellariae Group
1	549.778	865.333	752	568.667
2	506.444	749.778	778.667	624.222
3	624.222	893.111	702	694.222
4	564.222	820.889	806.444	624.222
5	608.667	772	780.889	628.667
6	564.222	698.667	775.333	524.222
7	640.889	868.667	660.889	610.889
8	604.222	887.556	764.222	550.889
9	648.667	769.778	688.667	686.444
10	560.889	782	666.444	622
mean	587.222	810.778	737.556	613.444
SD	45.2793	66.1699	52.9668	54.0336
mean±SD	587.2±45.3	810.8±66.2##	737.6±53.0*	613.4±54.0**ΔΔ
												ΔT
				基础体温	0.5h	1h	2h	3h	4h	5h		5h时的肛温变化	n=10
				36.83	36.93	36.73	36.67	36.79	36.71	36.73		0.1
				36.81	36.97	36.71	36.66	36.84	36.64	36.6		0.21
				37.14	37.34	37.04	37.11	37.26	37.04	36.91		0.23
				37.33	37.43	37.24	37.16	37.31	37.13	36.96		0.37
				36.79	36.96	36.72	36.79	36.98	36.74	36.64		0.15
				37.21	37.11	37.22	37.07	37.21	37.11	37.05		0.16
				37.34	37.24	37.25	37.04	37.19	37.31	37.04		0.3
				37.26	37.16	37.25	37.04	37.21	37.12	37.06		0.2
				36.89	36.92	36.83	36.63	36.96	36.83	36.67		0.22		0.5h	37.301
				37.24	37.34	37.18	36.78	37.26	37.13	37.01		0.23		1h	37.458
				37.084	37.14	37.017	36.895	37.101	36.976	36.867	平均变温	0.217		2h	37.583
														3h	38.008
				基础体温	0.5h	1h	2h	3h	4h	5h		5h时的肛温变化	n=10	4h	38.558
				36.68	37.12	37.41	37.62	37.89	38.49	38.58		1.9		5h	38.842
				36.91	37.22	37.37	37.52	37.68	38.36	38.49		1.58
				37.21	37.52	37.66	37.79	37.93	38.59	38.64		1.43												横坐标	纵坐标
				37.26	37.49	37.39	37.39	37.88	38.48	38.78		1.52
				36.84	36.91	37.36	37.43	38.03	38.77	38.87		2.03
				37.11	37.48	37.68	37.71	38	38.59	39.03		1.92
				36.75	37.24	37.51	37.59	38.32	38.71	38.82		2.07		横坐标	纵坐标
				37.09	37.36	37.29	37.41	38.02	38.46	39.49		2.4		0.5h	37.228
				36.85	37.33	37.52	37.73	38.41	38.68	39.15		2.3		1h	37.431
				36.97	37.34	37.39	37.64	37.92	38.45	38.57		1.6		2h	37.531
				36.967	37.301	37.458	37.583	38.008	38.558	38.842	平均变温	1.875		3h	37.789
														4h	38.25
				基础体温	0.5h	1h	2h	3h	4h	5h		5h时的肛温变化	n=10	5h	38.513
				36.98	37.1	37.38	37.51	37.67	38.43	38.73		1.75
				36.87	37.12	37.36	37.46	37.71	38.31	38.81		1.94
				36.79	37.32	37.58	37.67	37.87	38.34	38.64		1.85
				37.36	37.39	37.39	37.43	37.76	37.94	38.51		1.15
				37.24	36.91	37.36	37.56	37.85	38.5	38.5		1.26
				36.95	37.28	37.63	37.75	37.91	37.89	37.98		1.03		横坐标	纵坐标
				36.89	37.14	37.51	37.51	38.21	38.65	38.7		1.81		0.5h	37.23
				37.08	37.36	37.29	37.45	37.37	37.89	38.21		1.13		1h	37.303
				37.21	37.37	37.51	37.48	37.95	38.42	38.32		1.11		2h	37.428
				36.62	37.29	37.3	37.49	37.59	38.13	38.73		2.11		3h	37.536
				36.999	37.228	37.431	37.531	37.789	38.25	38.513	平均变温	1.514		4h	37.982
														5h	38.275
				基础体温	0.5h	1h	2h	3h	4h	5h		5h时的肛温变化	n=10
				37.29	37.11	37.12	37.38	37.53	38.31	38.61		1.32
				36.84	37.13	37.24	37.36	37.44	38.21	37.98		1.14
				36.91	37.32	37.52	37.58	37.67	37.67	37.96		1.05
				37.21	37.39	37.47	37.39	37.43	38.09	38.56		1.35
				36.84	36.89	36.91	37.36	37.58	37.56	38.45		1.61
				37.17	37.3	37.49	37.63	37.75	37.75	37.96		0.79
				36.83	37.14	37.25	37.51	37.56	38.41	38.28		1.45
				37.15	37.38	37.36	37.26	37.45	37.45	38.39		1.24
				36.92	37.35	37.35	37.51	37.47	37.98	37.97		1.05
				36.71	37.29	37.32	37.3	37.48	38.39	38.59		1.88
				36.987	37.23	37.303	37.428	37.536	37.982	38.275	平均变温	1.288
