# Supplementary material for: Biological studies on exogenous NO stress to improve the quality of Radix Scutellariae herbs
Source: PLoS One. 2025 Dec 31;20(12):e0339961. doi: 10.1371/journal.pone.0339961 (PMC12755762; doi:10.1371/journal.pone.0339961)
Supplement: S1 File — (ZIP) [file pone.0339961.s001.zip › original data of the experiments/Raw Data 3.xlsx]

## Sheet: Sheet1
In the table, the values listed under each concentration denote the mean of measured data (n=3). The values under the "Increase/decrease ratio (%)" column refer to the magnitude of increase or decrease compared with the baseline value on Day 0. Values marked with green boxes indicate the time when the measured value peaked during the treatment with SNP solution at the corresponding concentration,…
Baicalin	treatment days	CK(0.0mmol/L)	Increase/decrease ratio (%)	7.5mmol/L	Increase/decrease ratio (%)	20mmol/L	Increase/decrease ratio (%)
	0	49.0439	-	49.0439	-	49.0439	-
	1	49.7726	1.48583	44.5158	-9.23271	49.5993	1.13246
	2	48.674	-0.754279	48.6678	-0.767019	47.404	-3.34386
	3	47.6793	-2.78237	47.8042	-2.52772	47.3486	-3.45673
	4	50.1565	2.2685	49.0606	0.0340317	40.5762	-17.2656
	5	46.9108	-4.34935	46.7992	-4.57698	46.4699	-5.24849
	6	47.3386	-3.47718	47.7159	-2.70782	41.2285	-15.9356
Baicalein	treatment days	CK(0.0mmol/L)	Increase/decrease ratio (%)	7.5mmol/L	Increase/decrease ratio (%)	20mmol/L	Increase/decrease ratio (%)
	0	0.857074	-	0.857074	-	0.857074	-
	1	1.39122	62.322	1.5415	79.8558	0.886362	3.4172
	2	0.727674	-15.0979	1.64943	92.4489	5.97468	597.101
	3	1.53642	79.2637	1.1713	36.6629	2.9602	245.385
	4	0.813733	-5.05684	1.21719	42.017	7.68569	796.736
	5	0.921234	7.48593	1.1678	36.2544	7.46249	770.693
	6	0.959607	11.9631	0.732253	-14.5636	14.5979	1603.22
Wogonoside	treatment days	CK(0.0mmol/L)	Increase/decrease ratio (%)	7.5mmol/L	Increase/decrease ratio (%)	20mmol/L	Increase/decrease ratio (%)
	0	17.4374	-	17.4374	-	17.4374	-
	1	17.4566	0.109784	14.4323	-17.2336	17.2876	-0.858961
	2	17.2579	-1.02917	18.2057	4.40595	15.9502	-8.5291
	3	16.5459	-5.11291	15.6761	-10.1008	17.8115	2.14507
	4	16.2395	-6.87003	15.555	-10.795	14.6802	-15.8118
	5	15.808	-9.34448	16.6147	-4.7183	17.4756	0.218921
	6	16.5605	-5.02865	18.4704	5.92371	15.4466	-11.4168
Wogonin	treatment days	CK(0.0mmol/L)	Increase/decrease ratio (%)	7.5mmol/L	Increase/decrease ratio (%)	20mmol/L	Increase/decrease ratio (%)
	0	0.274067	-	0.274067	-	0.274067	-
	1	0.457977	67.1041	0.532184	94.1805	0.35068	27.9541
	2	0.285974	4.34455	0.526561	92.1286	1.77995	549.459
	3	0.543465	98.2966	0.36839	34.4163	0.828278	202.218
	4	0.361272	31.8188	0.527966	92.6415	2.72756	895.219
	5	0.366332	33.665	0.457586	66.9615	1.75852	541.641
	6	0.393452	43.5607	0.381135	39.0663	3.71668	1256.12
			1256.1
1,3-DPG	treatment days	CK(0.0mmol/L)	Increase/decrease ratio (%)	7.5mmol/L	Increase/decrease ratio (%)	20mmol/L	Increase/decrease ratio (%)
	0	47.3	-	47.3	-	47.3	-
	1	57.6	21.7759	49.9	5.49683	71.6	51.3742
	2	64.1	35.518	79.4	67.8647	93.8	98.3087
	3	59.3	25.37	87	83.9323	101.7	115.011
	4	72.3	52.8541	94	98.7315	113.1	139.112
	5	61.5	30.0211	88.5	87.1036	94.9	100.634
	6	71.7	51.5856	82.1	73.5729	79.3	67.6533
PAL	treatment days	CK(0.0mmol/L)	Increase/decrease ratio (%)	7.5mmol/L	Increase/decrease ratio (%)	20mmol/L	Increase/decrease ratio (%)
	0	76.4	-	76.4	-	76.4	-
	1	81.2	6.28272	82.2	7.59162	101.3	32.5916
	2	80	4.71204	102.5	34.1623	116	51.8325
	3	85	11.2565	119.1	55.8901	126.1	65.0524
	4	92.5	21.0733	104.8	37.1728	129.9	70.0262
	5	78.3	2.48691	92.7	21.3351	101.8	33.2461
	6	75.7	-0.91623	78.7	3.01047	79.7	4.31937
POD	treatment days	CK(0.0mmol/L)	Increase/decrease ratio (%)	7.5mmol/L	Increase/decrease ratio (%)	20mmol/L	Increase/decrease ratio (%)
	0	385.185	-	385.185	-	385.185	-
	1	394.815	2.5	434.074	12.6923	491.111	27.5
	2	394.815	2.5	560.741	45.5769	495.556	28.6538
	3	325.185	-15.5769	728.889	89.2308	536.296	39.2308
	4	428.889	11.3462	762.222	97.8846	614.074	59.4231
	5	416.296	8.07692	568.148	47.5	516.296	34.0385
	6	420.741	9.23077	492.593	27.8846	408.889	6.15385
SOD	treatment days	CK(0.0mmol/L)	Increase/decrease ratio (%)	7.5mmol/L	Increase/decrease ratio (%)	20mmol/L	Increase/decrease ratio (%)
	0	366.933	-	366.933	-	366.933	-
	1	416.067	13.3903	444.367	21.1028	497.967	35.7104
	2	474.133	29.2151	585.8	59.6475	687.033	87.2366
	3	365.467	-0.399709	542.6	47.8743	460.767	25.5723
	4	344.6	-6.08648	441.4	20.2943	404.167	10.1472
	5	408.633	11.3645	366.933	0	337.2	-8.1032
	6	405.667	10.556	456.267	24.3459	314.833	-14.1988
O2.-	treatment days	CK(0.0mmol/L)	Increase/decrease ratio (%)	7.5mmol/L	Increase/decrease ratio (%)	20mmol/L	Increase/decrease ratio (%)
	0	0.439951	-	0.439951	-	0.439951	-
	1	0.485926	10.4501	0.586033	33.2042	0.682432	55.1155
	2	0.495566	12.6413	0.752136	70.9591	0.858175	95.0616
	3	0.519294	18.0347	0.611986	39.1033	0.702453	59.6663
	4	0.545248	23.934	0.577134	31.1816	0.612728	39.2719
	5	0.525227	19.3832	0.566011	28.6534	0.594189	35.0582
	6	0.554146	25.9565	0.54599	24.1025	0.495566	12.6412
CAT	treatment days	CK(0.0mmol/L)	Increase/decrease ratio (%)	7.5mmol/L	Increase/decrease ratio (%)	20mmol/L	Increase/decrease ratio (%)
	0	3.16	-	3.16	-	3.16	-
	1	3.45	9.17722	3.12	-1.26582	2.85	-9.81013
	2	3.35	6.01266	3.48	10.1266	3.42	8.22785
	3	3.4	7.59494	6.18	95.5696	4.66	47.4684
	4	3.07	-2.8481	3.61	14.2405	3.16	0
	5	3.28	3.79747	3.44	8.86076	2.61	-17.4051
	6	3.29	4.11392	3.06	-3.16456	2.86	-9.49367
H2O2	treatment days	CK(0.0mmol/L)	Increase/decrease ratio (%)	7.5mmol/L	Increase/decrease ratio (%)	20mmol/L	Increase/decrease ratio (%)
	0	3.3	-	3.3	-	3.3	-
	1	3.17	-3.93939	3.52	6.66667	3.65	10.6061
	2	3.29	-0.30303	3.89	17.8788	5.2	57.5758
	3	3.62	9.69697	5.69	72.4242	7.74	134.545
	4	3.35	1.51515	4.53	37.2727	4.13	25.1515
	5	3.61	9.39394	3.97	20.303	3.84	16.3636
	6	3.95	19.697	3.65	10.6061	3.81	15.4545
MDA	treatment days	CK(0.0mmol/L)	Increase/decrease ratio (%)	7.5mmol/L	Increase/decrease ratio (%)	20mmol/L	Increase/decrease ratio (%)
	0	3.22	-	3.22	-	3.22	-
	1	4.52	40.3727	5.35	66.1491	6.82	111.801
	2	4.99	54.9689	5.93	84.1615	8.95	177.95
	3	5.58	73.2919	6.95	115.839	9.19	185.404
	4	5.74	78.2609	7.75	140.683	10.03	211.491
	5	5.94	84.472	7.11	120.807	8.82	173.913
	6	6.44	100	7.56	134.783	8.12	152.174
NO	treatment days	CK(0.0mmol/L)	Increase/decrease ratio (%)	7.5mmol/L	Increase/decrease ratio (%)	20mmol/L	Increase/decrease ratio (%)
	0	39.5	-	39.5	-	39.5	-
	1	35.4	-10.3797	36.7	-7.08861	39.3	-0.506329
	2	38	-3.79747	44.4	12.4051	48.6	23.038
	3	37.9	-4.05063	46.3	17.2152	64.2	62.5316
	4	43.9	11.1392	49.9	26.3291	51.9	31.3924
	5	38.9	-1.51899	59.4	50.3797	43.3	9.62025
	6	40.6	2.78481	53.6	35.6962	45.4	14.9367
